# Supplementary material for: Development and Characterization of 20 Genomic SSR Markers for Ornamental Cultivars of Weigela
Source: Plants (Basel). 2022 May 29;11(11):1444. doi: 10.3390/plants11111444 (PMC9182808; doi:10.3390/plants11111444)
Supplement: Supplementary file 1 [file plants-11-01444-s001.zip]

Archive with 1 entries (1 files):
- plants-1744670-supplementary.xlsx
