# Supplementary material for: Development and Characterization of 20 Genomic SSR Markers for Ornamental Cultivars of Weigela
Source: Plants (Basel). 2022 May 29;11(11):1444. doi: 10.3390/plants11111444 (PMC9182808; doi:10.3390/plants11111444)
Supplement: Supplementary file 1 [file plants-11-01444-s001.zip › plants-1744670-supplementary.xlsx]

## Sheet: Sheet1
Table S1. Allele sizes for all 34 samples of Weigela cultivars at 20 loci
Sample	Cultivar	Wei002		Wei003		Wei004		Wei005		Wei006		Wei008		Wei011		Wei013		Wei015		Wei017		Wei026		Wei027		Wei028		Wei029		Wei034		Wei035		Wei039		Wei040		Wei043		Wei044
21_Wei_01	Spilled Wine®	143	143	151	167	176	176	174	174	156	175	197	197	246	246	294	294	294	325	209	209	311	321	345	350	340	340	354	361	390	390	398	398	151	151	175	175	270	270	299	299
21_Wei_03	Date Night™ Maroon Swoon®	147	147	151	151	190	190	159	174	175	175	197	197	241	246	280	280	292	292	207	207	307	313	340	348	333	333	350	350	387	387	0	0	149	149	175	175	270	270	0	0
21_Wei_04	Date Night™ Maroon Swoon®	147	147	151	151	190	190	159	174	175	175	197	197	241	246	280	280	292	292	207	207	307	313	343	353	333	333	350	350	387	387	0	0	149	149	175	175	270	270	0	0
21_Wei_06	Electric Love®	147	147	151	158	170	170	174	174	156	163	197	197	246	246	280	280	315	315	207	207	307	311	343	348	337	337	354	361	387	387	398	398	0	0	175	175	266	266	299	299
21_Wei_07	Electric Love®	147	147	151	158	170	170	174	174	156	163	197	197	246	246	280	280	315	315	207	207	307	311	343	348	337	337	354	361	387	387	398	398	153	153	175	175	266	266	299	299
21_Wei_08	Tango	147	147	158	167	176	176	162	162	163	163	182	182	241	249	282	297	292	292	207	207	311	321	343	348	337	337	350	354	390	390	397	397	0	0	175	175	266	266	299	299
21_Wei_dn1	Crimson Kisses®	147	147	151	151	190	190	174	174	175	175	197	197	241	246	280	280	305	305	207	207	304	304	345	353	333	333	350	350	387	387	398	398	151	151	175	175	286	286	299	299
21_Wei_dn2	Crimson Kisses®	147	147	151	151	190	190	174	174	175	175	197	197	241	246	280	280	305	305	207	207	304	304	345	353	333	333	350	350	387	387	398	398	151	151	175	175	286	286	299	299
21_Wei_Sb1	Sonic Bloom® Pink	0	0	167	167	170	170	162	174	175	175	195	195	237	241	282	282	317	317	207	207	311	311	353	353	340	340	352	361	390	390	0	0	153	153	188	188	270	270	0	0
21_Wei_Sb2	Sonic Bloom® Pink	0	0	167	167	170	170	162	174	175	175	195	195	237	241	282	282	317	317	207	207	311	311	353	353	340	340	352	361	390	390	0	0	153	153	188	188	270	270	0	0
21_Wei_dh1	Dark Horse	150	150	158	158	176	176	162	162	156	163	182	182	246	246	285	285	317	317	207	207	311	321	348	348	340	340	348	354	390	390	398	398	153	153	207	221	275	275	299	299
21_Wei_dh2	Dark Horse	150	150	158	158	176	176	162	162	156	163	182	182	246	246	285	285	317	317	207	207	311	321	348	348	340	340	348	354	390	390	398	398	153	153	207	221	275	275	299	299
21_Wei_Mw1_1	Minuet	147	147	158	167	176	176	162	162	156	163	177	177	241	246	294	294	292	292	207	207	311	321	343	348	337	337	348	352	390	390	398	398	153	153	175	175	266	266	301	301
21_Wei_Mw1_2	Minuet	147	147	158	167	176	176	162	162	156	163	0	0	241	246	294	294	292	292	207	207	311	321	343	348	337	337	348	352	390	390	398	398	153	153	175	175	266	266	301	301
21_Wei_Pp1	Pink Poppet	150	150	158	167	150	202	162	162	163	163	182	182	249	249	285	285	292	325	201	201	311	329	345	345	308	308	348	354	397	397	0	0	160	160	175	175	270	270	299	299
21_Wei_Pp2	Pink Poppet	150	150	158	167	150	202	162	162	163	163	182	182	249	249	285	285	292	325	201	201	311	329	345	345	308	308	348	354	397	397	0	0	160	160	175	175	270	270	299	299
21_Wei_Rs1	Rainbow Sensation™	140	140	148	158	190	190	162	162	156	163	174	174	241	246	282	297	292	292	207	207	307	307	343	350	337	337	354	361	383	383	402	402	197	197	175	175	273	273	299	299
21_Wei_Rs2	Rainbow Sensation™	140	140	148	158	190	190	162	162	156	163	174	174	241	246	282	297	292	292	207	207	307	307	343	350	337	337	354	361	383	383	402	402	197	197	175	175	273	273	299	299
21_Wei_Rp1	Red Prince	140	140	151	167	190	190	174	174	156	175	201	201	241	241	280	280	305	305	207	207	307	307	343	353	333	333	350	350	390	390	388	388	151	154	175	175	277	286	0	0
21_Wei_Rp2	Red Prince	140	140	151	167	190	190	174	174	156	175	0	0	241	241	280	280	305	305	207	207	307	307	343	353	333	333	350	350	390	390	388	388	151	154	175	175	277	286	0	0
21_Wei_Ss1	Shining Sensation™	150	150	158	181	190	190	174	174	163	163	197	197	249	249	297	297	317	317	207	207	307	307	348	353	340	340	350	354	390	390	403	403	0	0	175	175	270	270	299	299
21_Wei_Ss2	Shining Sensation™	150	150	158	181	190	190	174	174	163	163	197	197	249	249	297	297	317	317	207	207	307	307	348	353	340	340	350	354	390	390	403	403	0	0	175	175	270	270	299	299
21_Wei_Sw1	Suzanne	0	0	167	169	160	190	172	172	156	156	174	174	246	246	282	282	294	315	0	0	311	311	345	362	317	337	354	358	383	383	390	390	153	153	175	175	286	286	0	0
21_Wei_Sw2	Suzanne	0	0	167	169	160	190	172	172	156	156	174	174	246	246	282	282	294	315	0	0	311	311	345	362	317	337	354	358	383	383	390	390	153	153	175	175	286	286	0	0
21_Wei_Mb1	Minor Black	150	150	158	179	176	176	174	174	163	163	197	197	246	246	282	282	315	315	207	217	307	307	345	345	337	337	352	361	387	387	402	402	153	153	175	175	273	273	299	299
21_Wei_Mb2	Minor Black	150	150	158	179	176	176	174	174	163	163	197	197	246	246	282	282	315	315	207	217	307	307	345	345	337	337	352	361	387	387	402	402	153	153	175	175	273	273	299	299
21_Wei_TfAb1	Towers of Flowers® Apple Blossom	135	135	155	155	190	190	192	192	156	163	197	197	241	241	280	280	292	292	217	217	311	311	340	340	313	333	354	358	397	432	390	404	154	154	188	188	266	266	0	0
21_Wei_TfAb2	Towers of Flowers® Apple Blossom	135	135	155	155	190	190	192	192	156	163	197	197	241	241	280	280	292	292	217	217	311	311	340	340	313	333	354	358	397	432	390	404	154	154	188	188	266	266	0	0
21_Wei_TfC1	Towers of Flowers® Cherry	150	150	155	179	190	190	162	162	156	163	182	182	241	241	280	280	315	315	207	207	307	307	343	348	337	337	350	350	390	390	402	402	0	0	175	175	266	266	299	299
21_Wei_TfC2	Towers of Flowers® Cherry	150	150	155	179	190	190	162	162	156	163	182	182	241	241	280	280	315	315	207	207	307	307	343	348	337	337	350	350	390	390	402	402	149	186	175	175	266	266	299	299
21_Wei_T1	Tuxedo™	0	0	158	158	190	190	162	174	171	171	0	0	237	246	294	294	305	305	207	207	307	307	350	350	337	337	348	352	413	413	0	0	154	154	171	171	270	270	299	299
21_Wei_T2	Tuxedo™	0	0	158	158	190	190	162	174	171	171	0	0	237	246	294	294	305	305	207	207	307	307	350	350	337	337	348	352	413	413	0	0	154	154	171	171	270	270	299	299
21_Wei_S1	Stunner™	147	147	158	158	190	190	174	174	163	163	197	197	249	249	285	285	315	315	207	207	311	311	348	348	337	337	354	361	390	390	404	404	154	154	221	221	275	275	299	299
21_Wei_S2	Stunner™	147	147	158	158	190	190	174	174	163	163	197	197	249	249	285	285	315	315	207	207	311	311	348	348	337	337	354	361	390	390	404	404	154	154	221	221	275	275	299	299
